# Supplementary material for: Medroxyprogesterone Acetate Inhibits Tumorigenesis in Mouse Models of Oviductal High-Grade Serous Carcinoma
Source: Cancers (Basel). 2025 Oct 28;17(21):3456. doi: 10.3390/cancers17213456 (PMC12610104; doi:10.3390/cancers17213456)
Supplement: Supplementary file 1 [file cancers-17-03456-s001.zip]

Archive with 1 entries (1 files):
- cancers-3931303-supplementary.pdf
